# Supplementary material for: Detection of Regulatory SNPs in Human Genome Using ChIP-seq ENCODE Data
Source: PLoS One. 2013 Oct 29;8(10):e78833. doi: 10.1371/journal.pone.0078833 (PMC3812152; doi:10.1371/journal.pone.0078833)
Supplement: Document S1 — Data infile “TxN.txt” for creation MySQL table TxN (see Document S2). (GZ) [file pone.0078833.s007.gz]

Archive with 1 entries (1 files):
- TxN.txt
