# Supplementary material for: Detection of Regulatory SNPs in Human Genome Using ChIP-seq ENCODE Data
Source: PLoS One. 2013 Oct 29;8(10):e78833. doi: 10.1371/journal.pone.0078833 (PMC3812152; doi:10.1371/journal.pone.0078833)
Supplement: Document S1 — Data infile “TxN.txt” for creation MySQL table TxN (see Document S2). (GZ) [file pone.0078833.s007.gz › TxN.txt]

chr1	10090	10582
chr1	29309	29528
chr1	235548	235985
chr1	237587	237852
chr1	243588	243805
chr1	521439	521667
chr1	534227	534509
chr1	713810	714560
chr1	762269	763188
chr1	778145	778428
chr1	781023	781331
chr1	785787	786039
chr1	801055	801381
chr1	805092	805474
chr1	811140	812130
chr1	825799	826208
chr1	833834	834439
chr1	839815	840984
chr1	842184	842476
chr1	846360	846775
chr1	848191	848557
chr1	851846	852272
chr1	854844	857126
chr1	858262	860485
chr1	860822	861404
chr1	864298	864632
chr1	866757	867482
chr1	868488	868722
chr1	873350	874085
chr1	874446	874836
chr1	875504	876446
chr1	876853	877520
chr1	885432	885953
chr1	886780	887070
chr1	894338	894863
chr1	895781	896298
chr1	896543	896926
chr1	901388	902692
chr1	904760	905017
chr1	911450	912049
chr1	913443	914108
chr1	919506	919830
chr1	927807	928085
chr1	931194	931548
chr1	933948	936421
chr1	936740	937893
chr1	940355	940696
chr1	941784	942270
chr1	948431	951043
chr1	954542	956992
chr1	959595	960457
chr1	966653	967346
chr1	967788	968082
chr1	968320	968913
chr1	973390	973671
chr1	974088	974392
chr1	975795	976884
chr1	979885	980420
chr1	986045	986293
chr1	986575	986777
chr1	991606	992001
chr1	993353	995345
chr1	998864	1000211
chr1	1003239	1005539
chr1	1008735	1009736
chr1	1014736	1016080
chr1	1045114	1045408
chr1	1051145	1052332
chr1	1057428	1057825
chr1	1058575	1059000
chr1	1060110	1060940
chr1	1065636	1065860
chr1	1070660	1071079
chr1	1071926	1072980
chr1	1077788	1078027
chr1	1079508	1080123
chr1	1080681	1080985
chr1	1091620	1091996
chr1	1092793	1093697
chr1	1098185	1098496
chr1	1099460	1099680
chr1	1099965	1100475
chr1	1100965	1101494
chr1	1105070	1105332
chr1	1107142	1107351
chr1	1109614	1110004
chr1	1110330	1111065
chr1	1111769	1112110
chr1	1115853	1116089
chr1	1118591	1118917
chr1	1120451	1121349
chr1	1130075	1130275
chr1	1136282	1137120
chr1	1141815	1142700
chr1	1143024	1144590
chr1	1148255	1149177
chr1	1150509	1150752
chr1	1153322	1153627
chr1	1158192	1158603
chr1	1166041	1166353
chr1	1166758	1168165
chr1	1172676	1173832
chr1	1175094	1175702
chr1	1176305	1176543
chr1	1179621	1179944
chr1	1185186	1185806
chr1	1186193	1186700
chr1	1194415	1194802
chr1	1200232	1200672
chr1	1207834	1208220
chr1	1208680	1209982
chr1	1217056	1217745
chr1	1219267	1219560
chr1	1222978	1223203
chr1	1225569	1225891
chr1	1226703	1226913
chr1	1227115	1227536
chr1	1228936	1229542
chr1	1234451	1234746
chr1	1235419	1235690
chr1	1237333	1237719
chr1	1240042	1241755
chr1	1242219	1245348
chr1	1250808	1251403
chr1	1253558	1253953
chr1	1259629	1260824
chr1	1264817	1265747
chr1	1266229	1266733
chr1	1267528	1267746
chr1	1270244	1270614
chr1	1279435	1279783
chr1	1279997	1280691
chr1	1282852	1283606
chr1	1284092	1285457
chr1	1287463	1287731
chr1	1293311	1294462
chr1	1294753	1296495
chr1	1297365	1297664
chr1	1299664	1299951
chr1	1307413	1307803
chr1	1309974	1311068
chr1	1311495	1312016
chr1	1319412	1319637
chr1	1333526	1333902
chr1	1334422	1337109
chr1	1337331	1337820
chr1	1342344	1343673
chr1	1347851	1348098
chr1	1353290	1353505
chr1	1356576	1357013
chr1	1357459	1358587
chr1	1361268	1361524
chr1	1362435	1362658
chr1	1362908	1363378
chr1	1365002	1365375
chr1	1367022	1367643
chr1	1368133	1369485
chr1	1370777	1371265
chr1	1373349	1373746
chr1	1376070	1377244
chr1	1397135	1398273
chr1	1406737	1407265
chr1	1408313	1408534
chr1	1440190	1441112
chr1	1446304	1447637
chr1	1474708	1475113
chr1	1476483	1476988
chr1	1486376	1486653
chr1	1490103	1490535
chr1	1495499	1495910
chr1	1496947	1497452
chr1	1499532	1499774
chr1	1508813	1511174
chr1	1530024	1530309
chr1	1532423	1533360
chr1	1534823	1536352
chr1	1537934	1538298
chr1	1538639	1538972
chr1	1542456	1542771
chr1	1545273	1545600
chr1	1549513	1551723
chr1	1555446	1555777
chr1	1562601	1563596
chr1	1565340	1566007
chr1	1583290	1583643
chr1	1590332	1590769
chr1	1597141	1597430
chr1	1603216	1603477
chr1	1609159	1610657
chr1	1617635	1618020
chr1	1623734	1624741
chr1	1646300	1646817
chr1	1655589	1656064
chr1	1672415	1672762
chr1	1677136	1677998
chr1	1680101	1680403
chr1	1689692	1690831
chr1	1695635	1695972
chr1	1700023	1700307
chr1	1705372	1705581
chr1	1708868	1710994
chr1	1711258	1712132
chr1	1713631	1715050
chr1	1720457	1720844
chr1	1726485	1726730
chr1	1727894	1728205
chr1	1729465	1729746
chr1	1731036	1731468
chr1	1748417	1748969
chr1	1759887	1760169
chr1	1760513	1760761
chr1	1764258	1764609
chr1	1764982	1765771
chr1	1774234	1774571
chr1	1778507	1778740
chr1	1779421	1779625
chr1	1787096	1787364
chr1	1790029	1791043
chr1	1805238	1805478
chr1	1806159	1806672
chr1	1812143	1812698
chr1	1814776	1815206
chr1	1821291	1823383
chr1	1828585	1828958
chr1	1830200	1830907
chr1	1837579	1838033
chr1	1838543	1839193
chr1	1839973	1840930
chr1	1850117	1851368
chr1	1854479	1854837
chr1	1857175	1857391
chr1	1867194	1867402
chr1	1870505	1870723
chr1	1872618	1873002
chr1	1874284	1874725
chr1	1875356	1875783
chr1	1886244	1886566
chr1	1891257	1892097
chr1	1895126	1895356
chr1	1900654	1900936
chr1	1902273	1902690
chr1	1905743	1905957
chr1	1910302	1910597
chr1	1910855	1911434
chr1	1914336	1914919
chr1	1927627	1927955
chr1	1933333	1933771
chr1	1935024	1935411
chr1	1946512	1946751
chr1	1950662	1951297
chr1	1976258	1976600
chr1	1977915	1978248
chr1	1980795	1982099
chr1	1987409	1987639
chr1	1990753	1991031
chr1	2004947	2005189
chr1	2023061	2023389
chr1	2032385	2032704
chr1	2036022	2036735
chr1	2040055	2040359
chr1	2057827	2058052
chr1	2063591	2063931
chr1	2064319	2065254
chr1	2066032	2067196
chr1	2071221	2071839
chr1	2082698	2082949
chr1	2097744	2098004
chr1	2105686	2106155
chr1	2107119	2107836
chr1	2111653	2112187
chr1	2120674	2121773
chr1	2125970	2126924
chr1	2130179	2131256
chr1	2135526	2136381
chr1	2136608	2137204
chr1	2138304	2138718
chr1	2139128	2140139
chr1	2143825	2144749
chr1	2151421	2151646
chr1	2158451	2159896
chr1	2160220	2161175
chr1	2164047	2165198
chr1	2165892	2166523
chr1	2169111	2169423
chr1	2169904	2170110
chr1	2171568	2172061
chr1	2174536	2175072
chr1	2179615	2180135
chr1	2182205	2182704
chr1	2186825	2187737
chr1	2192405	2192662
chr1	2201814	2202559
chr1	2207369	2207751
chr1	2210517	2211087
chr1	2221762	2222832
chr1	2226997	2227228
chr1	2231810	2232817
chr1	2242868	2243303
chr1	2243975	2244199
chr1	2245764	2246951
chr1	2253695	2253939
chr1	2254224	2254428
chr1	2257980	2258242
chr1	2262393	2262599
chr1	2277204	2277411
chr1	2284995	2285208
chr1	2303595	2303807
chr1	2313213	2313505
chr1	2314064	2314415
chr1	2315593	2315814
chr1	2319387	2319875
chr1	2322655	2323441
chr1	2328139	2328340
chr1	2332410	2332995
chr1	2338143	2338450
chr1	2343393	2346105
chr1	2361458	2361788
chr1	2375314	2375566
chr1	2383205	2384053
chr1	2385513	2385941
chr1	2390154	2390724
chr1	2391109	2391591
chr1	2398640	2398937
chr1	2399468	2399750
chr1	2406311	2406525
chr1	2413392	2413771
chr1	2418068	2418272
chr1	2420032	2420302
chr1	2425608	2425976
chr1	2427649	2427930
chr1	2437003	2437236
chr1	2439215	2439717
chr1	2446620	2446901
chr1	2455139	2455408
chr1	2456931	2458632
chr1	2460414	2461066
chr1	2466277	2466640
chr1	2468650	2468897
chr1	2470712	2471062
chr1	2472031	2472700
chr1	2473081	2473681
chr1	2477332	2480496
chr1	2486333	2486702
chr1	2487026	2488796
chr1	2492077	2492423
chr1	2493369	2493656
chr1	2502745	2503038
chr1	2507387	2507721
chr1	2507963	2508541
chr1	2509636	2510171
chr1	2514943	2515614
chr1	2516825	2518715
chr1	2524241	2524818
chr1	2528447	2528734
chr1	2530022	2530325
chr1	2542477	2542847
chr1	2545561	2545786
chr1	2556281	2556545
chr1	2557220	2557471
chr1	2560135	2560683
chr1	2562982	2563308
chr1	2568265	2568527
chr1	2573991	2574899
chr1	2578092	2578632
chr1	2688792	2689299
chr1	2703199	2703503
chr1	2718160	2718484
chr1	2730431	2730634
chr1	2738523	2738826
chr1	2754454	2754662
chr1	2756745	2757542
chr1	2787806	2788039
chr1	2792484	2792841
chr1	2838596	2838893
chr1	2857575	2857818
chr1	2863825	2864067
chr1	2923939	2924298
chr1	2929067	2929348
chr1	2971256	2971464
chr1	2982704	2983039
chr1	2986159	2986439
chr1	2987233	2987952
chr1	2989187	2989463
chr1	3020753	3021119
chr1	3024647	3024897
chr1	3031849	3032162
chr1	3034466	3034728
chr1	3046832	3047417
chr1	3050364	3050643
chr1	3051166	3051399
chr1	3074955	3075163
chr1	3081011	3081212
chr1	3097964	3098531
chr1	3103128	3103400
chr1	3114495	3114727
chr1	3130361	3130590
chr1	3132677	3132878
chr1	3137850	3138068
chr1	3138517	3139021
chr1	3145912	3146241
chr1	3154712	3155383
chr1	3157554	3157799
chr1	3164157	3164498
chr1	3166531	3167047
chr1	3167587	3167955
chr1	3178000	3178240
chr1	3183484	3183694
chr1	3200556	3200862
chr1	3208618	3209249
chr1	3209771	3210364
chr1	3229598	3230062
chr1	3236367	3237488
chr1	3243369	3243712
chr1	3244925	3245187
chr1	3251635	3252293
chr1	3254466	3255045
chr1	3257055	3257484
chr1	3260826	3261137
chr1	3265783	3266591
chr1	3267413	3267638
chr1	3269054	3269265
chr1	3272395	3272728
chr1	3273433	3273971
chr1	3276187	3276530
chr1	3282357	3282655
chr1	3283272	3283567
chr1	3306079	3306311
chr1	3308359	3308580
chr1	3319892	3320582
chr1	3326185	3326979
chr1	3333587	3333953
chr1	3339833	3340400
chr1	3341148	3341592
chr1	3347845	3348189
chr1	3358112	3358417
chr1	3360448	3360698
chr1	3369648	3369967
chr1	3370532	3371933
chr1	3373257	3374184
chr1	3374721	3375019
chr1	3376586	3376945
chr1	3377330	3377735
chr1	3387449	3387670
chr1	3387907	3388654
chr1	3396992	3397215
chr1	3398871	3399267
chr1	3400410	3400742
chr1	3407717	3408061
chr1	3408315	3408651
chr1	3411277	3411788
chr1	3416887	3417149
chr1	3418450	3418955
chr1	3419503	3419970
chr1	3420692	3421103
chr1	3426813	3427083
chr1	3432631	3433105
chr1	3433331	3433787
chr1	3434753	3435064
chr1	3441420	3441702
chr1	3446977	3448404
chr1	3450049	3450299
chr1	3459816	3460530
chr1	3463900	3464286
chr1	3470035	3470253
chr1	3471722	3472067
chr1	3474710	3475183
chr1	3481788	3482082
chr1	3487359	3487572
chr1	3491904	3492325
chr1	3494717	3494974
chr1	3501671	3501893
chr1	3502516	3503083
chr1	3503755	3504216
chr1	3504995	3505233
chr1	3508099	3508388
chr1	3510004	3510205
chr1	3514131	3514508
chr1	3514785	3515064
chr1	3520877	3521412
chr1	3527884	3528138
chr1	3529942	3530795
chr1	3531353	3532190
chr1	3535486	3535869
chr1	3540837	3542489
chr1	3555391	3555667
chr1	3566076	3567318
chr1	3572574	3572910
chr1	3573200	3573633
chr1	3581876	3582221
chr1	3582672	3583343
chr1	3585277	3585725
chr1	3589427	3590992
chr1	3593137	3594523
chr1	3594925	3595368
chr1	3604895	3605274
chr1	3608439	3608640
chr1	3612181	3612488
chr1	3614316	3614643
chr1	3619574	3620253
chr1	3625519	3625724
chr1	3628449	3628806
chr1	3633515	3634252
chr1	3634569	3634937
chr1	3635395	3635705
chr1	3636696	3636921
chr1	3638608	3638859
chr1	3640943	3641338
chr1	3643829	3644558
chr1	3649294	3649599
chr1	3650082	3650368
chr1	3663010	3664241
chr1	3672923	3673281
chr1	3676249	3676676
chr1	3688129	3689102
chr1	3691379	3692840
chr1	3701655	3702326
chr1	3703871	3704253
chr1	3710016	3710692
chr1	3712845	3714044
chr1	3717982	3718369
chr1	3720389	3720745
chr1	3721217	3721879
chr1	3722585	3723211
chr1	3724403	3724949
chr1	3726337	3726601
chr1	3727531	3728259
chr1	3738229	3738827
chr1	3739102	3739379
chr1	3744364	3744893
chr1	3748303	3748541
chr1	3772838	3774504
chr1	3774713	3775058
chr1	3785058	3785375
chr1	3786484	3786867
chr1	3795654	3795865
chr1	3815582	3818130
chr1	3823753	3824111
chr1	3824572	3824777
chr1	3827303	3827638
chr1	3830052	3830274
chr1	3838820	3839296
chr1	3843518	3843806
chr1	3996658	3996872
chr1	3999494	3999780
chr1	4002559	4003171
chr1	4016237	4016903
chr1	4028971	4029183
chr1	4035849	4036402
chr1	4036943	4037219
chr1	4052156	4052519
chr1	4061093	4061327
chr1	4067075	4068156
chr1	4087176	4087928
chr1	4124240	4124441
chr1	4144341	4144546
chr1	4168336	4168575
chr1	4204449	4204673
chr1	4210002	4210581
chr1	4232856	4233495
chr1	4237551	4237834
chr1	4238772	4238994
chr1	4279988	4280197
chr1	4287973	4288408
chr1	4325917	4326298
chr1	4327299	4327997
chr1	4330946	4331177
chr1	4377311	4377641
chr1	4388493	4388761
chr1	4404501	4404701
chr1	4422342	4422954
chr1	4440633	4440877
chr1	4454980	4455449
chr1	4482646	4482894
chr1	4545420	4546244
chr1	4554623	4554987
chr1	4556625	4557090
chr1	4591991	4592191
chr1	4610039	4610246
chr1	4641924	4642150
chr1	4645279	4645605
chr1	4654454	4654682
chr1	4663215	4663820
chr1	4665256	4665570
chr1	4665914	4666118
chr1	4671816	4672144
chr1	4672988	4673314
chr1	4674405	4674667
chr1	4687470	4687687
chr1	4710627	4710901
chr1	4712606	4712988
chr1	4716318	4716629
chr1	4719291	4719612
chr1	4721653	4721859
chr1	4760904	4761328
chr1	4762879	4763227
chr1	4770805	4771262
chr1	4805647	4805874
chr1	4815317	4815904
chr1	4828589	4828931
chr1	4837995	4838522
chr1	4856521	4856916
chr1	4880668	4880946
chr1	4886150	4886512
chr1	4907865	4908107
chr1	4916862	4917070
chr1	4971230	4971542
chr1	4975291	4975537
chr1	5023313	5023550
chr1	5099845	5100051
chr1	5159746	5159972
chr1	5171680	5171947
chr1	5179586	5180250
chr1	5185327	5185640
chr1	5215734	5216252
chr1	5221478	5221693
chr1	5248931	5249162
chr1	5285744	5286006
chr1	5295480	5295710
chr1	5299946	5300343
chr1	5316921	5317217
chr1	5333730	5333946
chr1	5346315	5346618
chr1	5364775	5365099
chr1	5378543	5378761
chr1	5400909	5401118
chr1	5411533	5411756
chr1	5430391	5430686
chr1	5439511	5439795
chr1	5454269	5454479
chr1	5464404	5465149
chr1	5483257	5483576
chr1	5484877	5485197
chr1	5487371	5487586
chr1	5490909	5491250
chr1	5494109	5494327
chr1	5508612	5508865
chr1	5516143	5516488
chr1	5525262	5525481
chr1	5541906	5542305
chr1	5546097	5546333
chr1	5560704	5560919
chr1	5564350	5564862
chr1	5568853	5569250
chr1	5569821	5570271
chr1	5574227	5574941
chr1	5599465	5599715
chr1	5611548	5611981
chr1	5619184	5619433
chr1	5658012	5658906
chr1	5670548	5670785
chr1	5680550	5680752
chr1	5681076	5681386
chr1	5697246	5697536
chr1	5700940	5701219
chr1	5706528	5706797
chr1	5712346	5712601
chr1	5746285	5746513
chr1	5747016	5747253
chr1	5748657	5748937
chr1	5753717	5753941
chr1	5779295	5779526
chr1	5781910	5782178
chr1	5805838	5806166
chr1	5812409	5812676
chr1	5827064	5827428
chr1	5828114	5828334
chr1	5831233	5831768
chr1	5888446	5888738
chr1	5890857	5891185
chr1	5907372	5907602
chr1	5909621	5910004
chr1	5916516	5916778
chr1	5919022	5919253
chr1	5928572	5928944
chr1	5945829	5946260
chr1	5948631	5948984
chr1	5953240	5954019
chr1	5955689	5955951
chr1	5956961	5957702
chr1	5976013	5976413
chr1	5977689	5978131
chr1	5993736	5994453
chr1	6000853	6001391
chr1	6009229	6009780
chr1	6015077	6015981
chr1	6019701	6020060
chr1	6033864	6034102
chr1	6035107	6035930
chr1	6040444	6041054
chr1	6043521	6044078
chr1	6051315	6053355
chr1	6053577	6054030
chr1	6061494	6062395
chr1	6063893	6064213
chr1	6065610	6065842
chr1	6067406	6067731
chr1	6069486	6070056
chr1	6085322	6085627
chr1	6086030	6086510
chr1	6086765	6088925
chr1	6093195	6093499
chr1	6094118	6094863
chr1	6097350	6097764
chr1	6101518	6101807
chr1	6105668	6105925
chr1	6112458	6113264
chr1	6118615	6119231
chr1	6122796	6123018
chr1	6135832	6136119
chr1	6140620	6140933
chr1	6142363	6142720
chr1	6159776	6160152
chr1	6161221	6161511
chr1	6165215	6165511
chr1	6165746	6166049
chr1	6168896	6169203
chr1	6171734	6171970
chr1	6176296	6176509
chr1	6177729	6177971
chr1	6183187	6183392
chr1	6186749	6186987
chr1	6187632	6188376
chr1	6197824	6198058
chr1	6200508	6200731
chr1	6201675	6202022
chr1	6208493	6209125
chr1	6217726	6218505
chr1	6221477	6221992
chr1	6222484	6223083
chr1	6231025	6231254
chr1	6231519	6231876
chr1	6240334	6240604
chr1	6242969	6243957
chr1	6244222	6244676
chr1	6245449	6246154
chr1	6259015	6260286
chr1	6264918	6265550
chr1	6265886	6266292
chr1	6268710	6270006
chr1	6272757	6273005
chr1	6277835	6278200
chr1	6280330	6280639
chr1	6291977	6292204
chr1	6294463	6295181
chr1	6295603	6296653
chr1	6298701	6299049
chr1	6300245	6300779
chr1	6304516	6305464
chr1	6306733	6307083
chr1	6309934	6310435
chr1	6316696	6317044
chr1	6319646	6321313
chr1	6328463	6328793
chr1	6332919	6333950
chr1	6336311	6336892
chr1	6340888	6341180
chr1	6341876	6342267
chr1	6350305	6351611
chr1	6355324	6355632
chr1	6359718	6360005
chr1	6360854	6361122
chr1	6373476	6373762
chr1	6377030	6377739
chr1	6402138	6402351
chr1	6403466	6403889
chr1	6404139	6404399
chr1	6407998	6408419
chr1	6410493	6410717
chr1	6412249	6412471
chr1	6413909	6414748
chr1	6417299	6417626
chr1	6419665	6420134
chr1	6423066	6423826
chr1	6425018	6425459
chr1	6427792	6427993
chr1	6438197	6438469
chr1	6445655	6446232
chr1	6446485	6446725
chr1	6453074	6454644
chr1	6457066	6457349
chr1	6464737	6465035
chr1	6469138	6469378
chr1	6470371	6470886
chr1	6472985	6473219
chr1	6474366	6474948
chr1	6479784	6481442
chr1	6482867	6485266
chr1	6486308	6486704
chr1	6489685	6490416
chr1	6497085	6497395
chr1	6498060	6498379
chr1	6499404	6499649
chr1	6500110	6501037
chr1	6505175	6505623
chr1	6506773	6507551
chr1	6507815	6508606
chr1	6508815	6509234
chr1	6511070	6511419
chr1	6515165	6515572
chr1	6516141	6516391
chr1	6520348	6520690
chr1	6522060	6522788
chr1	6524574	6524857
chr1	6530540	6532800
chr1	6535425	6535863
chr1	6543089	6543415
chr1	6546491	6546842
chr1	6549886	6550282
chr1	6550502	6551874
chr1	6555161	6555369
chr1	6557566	6557791
chr1	6561517	6561735
chr1	6569388	6569611
chr1	6572305	6572636
chr1	6573380	6573648
chr1	6577599	6577958
chr1	6580075	6580319
chr1	6583629	6583997
chr1	6604940	6605199
chr1	6607322	6607680
chr1	6614159	6614795
chr1	6622012	6622323
chr1	6632748	6632978
chr1	6639498	6641237
chr1	6641958	6642755
chr1	6655366	6655673
chr1	6660569	6664646
chr1	6672628	6674141
chr1	6683315	6683583
chr1	6684722	6685840
chr1	6687172	6687434
chr1	6694592	6694957
chr1	6696243	6696547
chr1	6703775	6704105
chr1	6706586	6706891
chr1	6713108	6713344
chr1	6722589	6722817
chr1	6726745	6727044
chr1	6732382	6733027
chr1	6748370	6748629
chr1	6761288	6762314
chr1	6779872	6780400
chr1	6784147	6784916
chr1	6787493	6787836
chr1	6797351	6797686
chr1	6799086	6799590
chr1	6803317	6803622
chr1	6803836	6804178
chr1	6805215	6805430
chr1	6817855	6818510
chr1	6822085	6822552
chr1	6830849	6831137
chr1	6844236	6846389
chr1	6854151	6854559
chr1	6855682	6856079
chr1	6860795	6861140
chr1	6865130	6865493
chr1	6867786	6868141
chr1	6871754	6871960
chr1	6882552	6883400
chr1	6914015	6914530
chr1	6920081	6920815
chr1	6921528	6922007
chr1	6926910	6927122
chr1	6931436	6931656
chr1	6948408	6948632
chr1	6949888	6950270
chr1	6959776	6960012
chr1	6969994	6970217
chr1	6995430	6995668
chr1	7017025	7017251
chr1	7018432	7018787
chr1	7020343	7020871
chr1	7022647	7023899
chr1	7027496	7027786
chr1	7048002	7048292
chr1	7051362	7051629
chr1	7056480	7056707
chr1	7058307	7058727
chr1	7060757	7061060
chr1	7079610	7079945
chr1	7102674	7103063
chr1	7106305	7106665
chr1	7129868	7130144
chr1	7130405	7130764
chr1	7135374	7135697
chr1	7139678	7139887
chr1	7144396	7144615
chr1	7149559	7149863
chr1	7158281	7158499
chr1	7163320	7163599
chr1	7166794	7167105
chr1	7169598	7170161
chr1	7177390	7178277
chr1	7180937	7181226
chr1	7212645	7213012
chr1	7219162	7219437
chr1	7246803	7247056
chr1	7267937	7268344
chr1	7278247	7278624
chr1	7283290	7283885
chr1	7284807	7285141
chr1	7286151	7286473
chr1	7288712	7288959
chr1	7315672	7315917
chr1	7318740	7318960
chr1	7321597	7321859
chr1	7325750	7326876
chr1	7327650	7327866
chr1	7347107	7347394
chr1	7351811	7352083
chr1	7359347	7359744
chr1	7360023	7360294
chr1	7360904	7361410
chr1	7373154	7373579
chr1	7386475	7386759
chr1	7387760	7388047
chr1	7394510	7395816
chr1	7397505	7397728
chr1	7398566	7398770
chr1	7401621	7401889
chr1	7406264	7406558
chr1	7432458	7432917
chr1	7439403	7439818
chr1	7440788	7441172
chr1	7455296	7455508
chr1	7461844	7462246
chr1	7463364	7464010
chr1	7466710	7467171
chr1	7470699	7470991
chr1	7484570	7484852
chr1	7497931	7498132
chr1	7507201	7507437
chr1	7507936	7508139
chr1	7514079	7514420
chr1	7515862	7516312
chr1	7520845	7521134
chr1	7530861	7531563
chr1	7534968	7535470
chr1	7537311	7537583
chr1	7538992	7539450
chr1	7553817	7554332
chr1	7558364	7558712
chr1	7561056	7561492
chr1	7576371	7576619
chr1	7577023	7577278
chr1	7586563	7586921
chr1	7596242	7596467
chr1	7598036	7598463
chr1	7599003	7600080
chr1	7601690	7601892
chr1	7609243	7610179
chr1	7610986	7611322
chr1	7613447	7613650
chr1	7618045	7618334
chr1	7621298	7621826
chr1	7632747	7632982
chr1	7637304	7637693
chr1	7641345	7642061
chr1	7642455	7642906
chr1	7644677	7645048
chr1	7646101	7646555
chr1	7668737	7669295
chr1	7674809	7675092
chr1	7676435	7676715
chr1	7685067	7685292
chr1	7689501	7690239
chr1	7690480	7690761
chr1	7698211	7698448
chr1	7704174	7704725
chr1	7707238	7707577
chr1	7709018	7709366
chr1	7710900	7711180
chr1	7712592	7712943
chr1	7717436	7717648
chr1	7727551	7728017
chr1	7728394	7728814
chr1	7729511	7729846
chr1	7738817	7739176
chr1	7740097	7741165
chr1	7741711	7741955
chr1	7748725	7749076
chr1	7764085	7765274
chr1	7770842	7771206
chr1	7777793	7778473
chr1	7804902	7805110
chr1	7812483	7813212
chr1	7814367	7814662
chr1	7815546	7815824
chr1	7829982	7830315
chr1	7830702	7831874
chr1	7843467	7844669
chr1	7850994	7851288
chr1	7868295	7868665
chr1	7870478	7870791
chr1	7873704	7874055
chr1	7886450	7886750
chr1	7887189	7888057
chr1	7891478	7891808
chr1	7902682	7902887
chr1	7916413	7916723
chr1	7919603	7919805
chr1	7945657	7945886
chr1	7962744	7963114
chr1	7973146	7973635
chr1	7980677	7980940
chr1	7986413	7986956
chr1	7991297	7991597
chr1	7998154	7998375
chr1	7999942	8000327
chr1	8000733	8001095
chr1	8001482	8001814
chr1	8002261	8002704
chr1	8013940	8014543
chr1	8021157	8022286
chr1	8027682	8028032
chr1	8031224	8031455
chr1	8035292	8035676
chr1	8042330	8042645
chr1	8048703	8048916
chr1	8051868	8052162
chr1	8053709	8054471
chr1	8064258	8065496
chr1	8071160	8071482
chr1	8074598	8076145
chr1	8076605	8076883
chr1	8077458	8078277
chr1	8079874	8080404
chr1	8085891	8088445
chr1	8091185	8091596
chr1	8100593	8101017
chr1	8106054	8106634
chr1	8107240	8108551
chr1	8116025	8116336
chr1	8121187	8122494
chr1	8130399	8130678
chr1	8131011	8131255
chr1	8136869	8138575
chr1	8143949	8144619
chr1	8150192	8150571
chr1	8151069	8151364
chr1	8154545	8155278
chr1	8156233	8157055
chr1	8157339	8157893
chr1	8164590	8165050
chr1	8166921	8167421
chr1	8176694	8177238
chr1	8180621	8181801
chr1	8182169	8183318
chr1	8193264	8194524
chr1	8197753	8198159
chr1	8201824	8202237
chr1	8205674	8205992
chr1	8213261	8213776
chr1	8214676	8215134
chr1	8215517	8215890
chr1	8223584	8223793
chr1	8225732	8226021
chr1	8227106	8227637
chr1	8229349	8230584
chr1	8234414	8235190
chr1	8242130	8243137
chr1	8244424	8244645
chr1	8249993	8250434
chr1	8251563	8251898
chr1	8254554	8255153
chr1	8257518	8258195
chr1	8260377	8260673
chr1	8261330	8261671
chr1	8262195	8262924
chr1	8263127	8263351
chr1	8264493	8265206
chr1	8271857	8272413
chr1	8278770	8279044
chr1	8284930	8285599
chr1	8290076	8290614
chr1	8292143	8292621
chr1	8298153	8298507
chr1	8299014	8299892
chr1	8300237	8300540
chr1	8301686	8301966
chr1	8318905	8320037
chr1	8323307	8323585
chr1	8326866	8327590
chr1	8342013	8342445
chr1	8343002	8343864
chr1	8346098	8346378
chr1	8354017	8354399
chr1	8357414	8357706
chr1	8372265	8372565
chr1	8374336	8374642
chr1	8375878	8376228
chr1	8377660	8378352
chr1	8402443	8402772
chr1	8403333	8403887
chr1	8408729	8409461
chr1	8410866	8412320
chr1	8419355	8419588
chr1	8434789	8435152
chr1	8438229	8438436
chr1	8444179	8444401
chr1	8448868	8449360
chr1	8452675	8452899
chr1	8454911	8455412
chr1	8456901	8457919
chr1	8468132	8468378
chr1	8469082	8469554
chr1	8472125	8472867
chr1	8480379	8480612
chr1	8483796	8485016
chr1	8487503	8487954
chr1	8491108	8491414
chr1	8499001	8499840
chr1	8503576	8504231
chr1	8516405	8516643
chr1	8520144	8520462
chr1	8523213	8523719
chr1	8525036	8525327
chr1	8532674	8532972
chr1	8533874	8534225
chr1	8537366	8537694
chr1	8538726	8538954
chr1	8553990	8554435
chr1	8554742	8554977
chr1	8555899	8556258
chr1	8557290	8557877
chr1	8569682	8569892
chr1	8576414	8577148
chr1	8578009	8578597
chr1	8585329	8586324
chr1	8600299	8600919
chr1	8602059	8602572
chr1	8605181	8605495
chr1	8611149	8611429
chr1	8611687	8612095
chr1	8612909	8613245
chr1	8615288	8615951
chr1	8620771	8621423
chr1	8624006	8624381
chr1	8628964	8629222
chr1	8631162	8632834
chr1	8658124	8658405
chr1	8660444	8660680
chr1	8662966	8663549
chr1	8664103	8664425
chr1	8671766	8672237
chr1	8676802	8677088
chr1	8683747	8684090
chr1	8686208	8686848
chr1	8689343	8690154
chr1	8693949	8694473
chr1	8703538	8704235
chr1	8707652	8707892
chr1	8709093	8709401
chr1	8712676	8712900
chr1	8713994	8714287
chr1	8720532	8720876
chr1	8721659	8722118
chr1	8723921	8724413
chr1	8726557	8727227
chr1	8727955	8728572
chr1	8730027	8730893
chr1	8731366	8731673
chr1	8732797	8733047
chr1	8735003	8735230
chr1	8736654	8737106
chr1	8739290	8739687
chr1	8741283	8741678
chr1	8742688	8742946
chr1	8747237	8747442
chr1	8749584	8749790
chr1	8760983	8762605
chr1	8762930	8763828
chr1	8767001	8767320
chr1	8772170	8773151
chr1	8777266	8777516
chr1	8778823	8779241
chr1	8781848	8782251
chr1	8786542	8786898
chr1	8787616	8788231
chr1	8791303	8791651
chr1	8793522	8794005
chr1	8797053	8797281
chr1	8799367	8799704
chr1	8800151	8800550
chr1	8802026	8802439
chr1	8805855	8806165
chr1	8812572	8812790
chr1	8815009	8815323
chr1	8823949	8824330
chr1	8824635	8824923
chr1	8825216	8825556
chr1	8827131	8827356
chr1	8836262	8836498
chr1	8849171	8849959
chr1	8850553	8850844
chr1	8851098	8851351
chr1	8857139	8857664
chr1	8874919	8875250
chr1	8876805	8878351
chr1	8878580	8878886
chr1	8882781	8883136
chr1	8889552	8889893
chr1	8891413	8891695
chr1	8905322	8905753
chr1	8908797	8909271
chr1	8912858	8913378
chr1	8918136	8918778
chr1	8919249	8919945
chr1	8922516	8922904
chr1	8923767	8924204
chr1	8925827	8927490
chr1	8930652	8931927
chr1	8933531	8934317
chr1	8937862	8939646
chr1	8940069	8940604
chr1	8949661	8950641
chr1	8958382	8958634
chr1	8959892	8960420
chr1	8963548	8964294
chr1	8965780	8966013
chr1	8970397	8970696
chr1	8971100	8971440
chr1	8973553	8973993
chr1	8975495	8975811
chr1	8978163	8978504
chr1	8998571	8999074
chr1	8999371	8999905
chr1	9001916	9002210
chr1	9007294	9007514
chr1	9022930	9023332
chr1	9031051	9031365
chr1	9033917	9034537
chr1	9036429	9036703
chr1	9045932	9046581
chr1	9048030	9048393
chr1	9052949	9053571
chr1	9054436	9054692
chr1	9061657	9062503
chr1	9065113	9065494
chr1	9067882	9068108
chr1	9068379	9068631
chr1	9069347	9070397
chr1	9070845	9071305
chr1	9082552	9083114
chr1	9090948	9091334
chr1	9097261	9097797
chr1	9098247	9098620
chr1	9107461	9108011
chr1	9118591	9118880
chr1	9122930	9123210
chr1	9127073	9127603
chr1	9129443	9130045
chr1	9131667	9131937
chr1	9135037	9135583
chr1	9136286	9136784
chr1	9137977	9139458
chr1	9140122	9141313
chr1	9155827	9156104
chr1	9160425	9161080
chr1	9161611	9161899
chr1	9170639	9171144
chr1	9173055	9173563
chr1	9177323	9177546
chr1	9179782	9180121
chr1	9181638	9181858
chr1	9182146	9182444
chr1	9187652	9187914
chr1	9188292	9189860
chr1	9190261	9190530
chr1	9195461	9195857
chr1	9202267	9202641
chr1	9203472	9203678
chr1	9205294	9205808
chr1	9216000	9216222
chr1	9220208	9220491
chr1	9221999	9222388
chr1	9222816	9223238
chr1	9223700	9224466
chr1	9232171	9232531
chr1	9234889	9235127
chr1	9239572	9239862
chr1	9240114	9240627
chr1	9241314	9242630
chr1	9246732	9247378
chr1	9254163	9254406
chr1	9256394	9257124
chr1	9257559	9257831
chr1	9258610	9259228
chr1	9260557	9260876
chr1	9267185	9267503
chr1	9271295	9271845
chr1	9272762	9273034
chr1	9293291	9293792
chr1	9294175	9295660
chr1	9299325	9300040
chr1	9301429	9301686
chr1	9302341	9302777
chr1	9304777	9305000
chr1	9307386	9307632
chr1	9309426	9309750
chr1	9310023	9310764
chr1	9313205	9313426
chr1	9327019	9327488
chr1	9330633	9330876
chr1	9335436	9335935
chr1	9339265	9339557
chr1	9340407	9340861
chr1	9348983	9349432
chr1	9349701	9350845
chr1	9352552	9354248
chr1	9354515	9355391
chr1	9360147	9360900
chr1	9362816	9363554
chr1	9367445	9367746
chr1	9374266	9375054
chr1	9375433	9376518
chr1	9377674	9378442
chr1	9382971	9383236
chr1	9391603	9392107
chr1	9398719	9399177
chr1	9400401	9401242
chr1	9405932	9406253
chr1	9422533	9423394
chr1	9432915	9433150
chr1	9434892	9435261
chr1	9436782	9437251
chr1	9442778	9443205
chr1	9444802	9445029
chr1	9446355	9446562
chr1	9448884	9449218
chr1	9450030	9450234
chr1	9458184	9458579
chr1	9459714	9460326
chr1	9460556	9460927
chr1	9461537	9462259
chr1	9462793	9463300
chr1	9470914	9471430
chr1	9473149	9473950
chr1	9476611	9477244
chr1	9481402	9481733
chr1	9485903	9486699
chr1	9488605	9489344
chr1	9495211	9495599
chr1	9496337	9496674
chr1	9498497	9499041
chr1	9499506	9499760
chr1	9502393	9502596
chr1	9504152	9504405
chr1	9504655	9504877
chr1	9508260	9508513
chr1	9508741	9509568
chr1	9513447	9514032
chr1	9515790	9516141
chr1	9516965	9517209
chr1	9519843	9520291
chr1	9533117	9533403
chr1	9536835	9537223
chr1	9541645	9541866
chr1	9550697	9551418
chr1	9552310	9552566
chr1	9555250	9555630
chr1	9561052	9561552
chr1	9563497	9563762
chr1	9565458	9565708
chr1	9589210	9589556
chr1	9592924	9593237
chr1	9597879	9598408
chr1	9599069	9600389
chr1	9606675	9607035
chr1	9608679	9608969
chr1	9610247	9610570
chr1	9613791	9614218
chr1	9615453	9615682
chr1	9619902	9620341
chr1	9621527	9621750
chr1	9625060	9625423
chr1	9632987	9633236
chr1	9633815	9634069
chr1	9648446	9649642
chr1	9653417	9654214
chr1	9664192	9664498
chr1	9672341	9672618
chr1	9675661	9676125
chr1	9685936	9687625
chr1	9688524	9690120
chr1	9704015	9704233
chr1	9704737	9705002
chr1	9711461	9714832
chr1	9715051	9715737
chr1	9717618	9718613
chr1	9722225	9722439
chr1	9730224	9730491
chr1	9731695	9731901
chr1	9740956	9741201
chr1	9747073	9748423
chr1	9749007	9750455
chr1	9753939	9754172
chr1	9760322	9760864
chr1	9762304	9762591
chr1	9763239	9763474
chr1	9764861	9765137
chr1	9774255	9774824
chr1	9777064	9778199
chr1	9779107	9779486
chr1	9781826	9782164
chr1	9785061	9785388
chr1	9790184	9790518
chr1	9793021	9793815
chr1	9813185	9813555
chr1	9819518	9819831
chr1	9825840	9826044
chr1	9828200	9828443
chr1	9834733	9835129
chr1	9836297	9836986
chr1	9842445	9842672
chr1	9843064	9843288
chr1	9844614	9844933
chr1	9847801	9848115
chr1	9852223	9852737
chr1	9862987	9863237
chr1	9865130	9865430
chr1	9869166	9869609
chr1	9875240	9875549
chr1	9876308	9876575
chr1	9883674	9884747
chr1	9885201	9885913
chr1	9887713	9888243
chr1	9895464	9896130
chr1	9903589	9903816
chr1	9909697	9910360
chr1	9912463	9912760
chr1	9919608	9919822
chr1	9921473	9921730
chr1	9923629	9923885
chr1	9927505	9927886
chr1	9934798	9935264
chr1	9937953	9938271
chr1	9950399	9950675
chr1	9953275	9953533
chr1	9960494	9960951
chr1	9961652	9961987
chr1	9969704	9971328
chr1	9972578	9973009
chr1	9974252	9974758
chr1	9989328	9990369
chr1	10002426	10003971
chr1	10010398	10011272
chr1	10020848	10021554
chr1	10057195	10057432
chr1	10058994	10059255
chr1	10075780	10076014
chr1	10078678	10079189
chr1	10087154	10087365
chr1	10092430	10093944
chr1	10094497	10094890
chr1	10105681	10106363
chr1	10115836	10116578
chr1	10125289	10125736
chr1	10127114	10127496
chr1	10134429	10134726
chr1	10143160	10143411
chr1	10168401	10168624
chr1	10181810	10182021
chr1	10187274	10187484
chr1	10213012	10213329
chr1	10228980	10229832
chr1	10230216	10230631
chr1	10231117	10231699
chr1	10232449	10232742
chr1	10232981	10233196
chr1	10233567	10233989
chr1	10249761	10250050
chr1	10254426	10254856
chr1	10269741	10272169
chr1	10284742	10285056
chr1	10290797	10291038
chr1	10313884	10314098
chr1	10323577	10323838
chr1	10343339	10343690
chr1	10347117	10347322
chr1	10351831	10352038
chr1	10359282	10359533
chr1	10378244	10378524
chr1	10398090	10398402
chr1	10399854	10400142
chr1	10413478	10414035
chr1	10437435	10438922
chr1	10440704	10440920
chr1	10447661	10448923
chr1	10458269	10460930
chr1	10463907	10464421
chr1	10467128	10467661
chr1	10470145	10470743
chr1	10475296	10475788
chr1	10481712	10482003
chr1	10484007	10484389
chr1	10488068	10488403
chr1	10489863	10491471
chr1	10498786	10499575
chr1	10516196	10516417
chr1	10519115	10519613
chr1	10531745	10533544
chr1	10534673	10535633
chr1	10549763	10550155
chr1	10554673	10555667
chr1	10564455	10564688
chr1	10567272	10567842
chr1	10570076	10571540
chr1	10573275	10573589
chr1	10574476	10574936
chr1	10575725	10576737
chr1	10588407	10588709
chr1	10590321	10590666
chr1	10597363	10597892
chr1	10613330	10613549
chr1	10615634	10616028
chr1	10616236	10616708
chr1	10622031	10622340
chr1	10624078	10624319
chr1	10629574	10629783
chr1	10635699	10635945
chr1	10651066	10651273
chr1	10654662	10654880
chr1	10658166	10658659
chr1	10659241	10659915
chr1	10689729	10690266
chr1	10695166	10696272
chr1	10700325	10700585
chr1	10704636	10704872
chr1	10706440	10706710
chr1	10711459	10712123
chr1	10718438	10718788
chr1	10723589	10723929
chr1	10728264	10728676
chr1	10737526	10737984
chr1	10739695	10739973
chr1	10740575	10740987
chr1	10741605	10741809
chr1	10745833	10746579
chr1	10746824	10747075
chr1	10750546	10750833
chr1	10751189	10751457
chr1	10751819	10752022
chr1	10752437	10752929
chr1	10753477	10755311
chr1	10757088	10757707
chr1	10761243	10761470
chr1	10764391	10764930
chr1	10777374	10777620
chr1	10781622	10781937
chr1	10782805	10783025
chr1	10784119	10784526
chr1	10785139	10785612
chr1	10791117	10791437
chr1	10801786	10802066
chr1	10808553	10808941
chr1	10811231	10811522
chr1	10813156	10813558
chr1	10815836	10816488
chr1	10819590	10819880
chr1	10839327	10839692
chr1	10848825	10849076
chr1	10853232	10853456
chr1	10853919	10854288
chr1	10856552	10856886
chr1	10864042	10864654
chr1	10874374	10874645
chr1	10875336	10875731
chr1	10885047	10885325
chr1	10891059	10891316
chr1	10895832	10896376
chr1	10903707	10903915
chr1	10908251	10908536
chr1	10926826	10927524
chr1	10930657	10930872
chr1	10933284	10933552
chr1	10953360	10953621
chr1	10958459	10958676
chr1	10960264	10962015
chr1	10969940	10970291
chr1	10971312	10971619
chr1	10988787	10988997
chr1	10997356	10997759
chr1	11000073	11000518
chr1	11001998	11002340
chr1	11006057	11006319
chr1	11018719	11019009
chr1	11021063	11021370
chr1	11022582	11022788
chr1	11025015	11026539
chr1	11028615	11028936
chr1	11035840	11036131
chr1	11039458	11039794
chr1	11040155	11040657
chr1	11045772	11046240
chr1	11046558	11046794
chr1	11049895	11050369
chr1	11071710	11073353
chr1	11082352	11082617
chr1	11086612	11087237
chr1	11097532	11097948
chr1	11106989	11107483
chr1	11111756	11112165
chr1	11112720	11113523
chr1	11113883	11114166
chr1	11119435	11120561
chr1	11122997	11123497
chr1	11132668	11133094
chr1	11133442	11133687
chr1	11136424	11136970
chr1	11140364	11140583
chr1	11159260	11160417
chr1	11186613	11186885
chr1	11192680	11193270
chr1	11194368	11194788
chr1	11207436	11207710
chr1	11217993	11219364
chr1	11238066	11238657
chr1	11240555	11240841
chr1	11272050	11272468
chr1	11276181	11276423
chr1	11287530	11288012
chr1	11297031	11297254
chr1	11301726	11302095
chr1	11316413	11316691
chr1	11322212	11323041
chr1	11327711	11328097
chr1	11329817	11330173
chr1	11332675	11333963
chr1	11339735	11339948
chr1	11341118	11341321
chr1	11346251	11346570
chr1	11352537	11353094
chr1	11361722	11361943
chr1	11379081	11379438
chr1	11380225	11380542
chr1	11395488	11395825
chr1	11397579	11397957
chr1	11402326	11403092
chr1	11412147	11412426
chr1	11424264	11424538
chr1	11425849	11426129
chr1	11433967	11434711
chr1	11435912	11436138
chr1	11443927	11444535
chr1	11458522	11458819
chr1	11460740	11461029
chr1	11467794	11468053
chr1	11473208	11473816
chr1	11475059	11475448
chr1	11508418	11508748
chr1	11518830	11519085
chr1	11533719	11533986
chr1	11538598	11539403
chr1	11541132	11541390
chr1	11543902	11544352
chr1	11565937	11566243
chr1	11591430	11591632
chr1	11595869	11596074
chr1	11610702	11611098
chr1	11620183	11620384
chr1	11622771	11623207
chr1	11623459	11624069
chr1	11632197	11632549
chr1	11640143	11640409
chr1	11650542	11650744
chr1	11654209	11654552
chr1	11675204	11675487
chr1	11677433	11677663
chr1	11695930	11696194
chr1	11702423	11702756
chr1	11705774	11706059
chr1	11708687	11709103
chr1	11710253	11710815
chr1	11713114	11713564
chr1	11714220	11715260
chr1	11723961	11724850
chr1	11730740	11731237
chr1	11731473	11732164
chr1	11740441	11741885
chr1	11742185	11742803
chr1	11749541	11750143
chr1	11750368	11751118
chr1	11751429	11751669
chr1	11753108	11753574
chr1	11757139	11757513
chr1	11760683	11761258
chr1	11763968	11764229
chr1	11766851	11768223
chr1	11768708	11769068
chr1	11771171	11771836
chr1	11779315	11780119
chr1	11789287	11789915
chr1	11790188	11790679
chr1	11795722	11797288
chr1	11800835	11801191
chr1	11802081	11802354
chr1	11809201	11809542
chr1	11812764	11813013
chr1	11817112	11817398
chr1	11821992	11822394
chr1	11822762	11823244
chr1	11837748	11838008
chr1	11845136	11845674
chr1	11847099	11848179
chr1	11850829	11851299
chr1	11856232	11856836
chr1	11857547	11858870
chr1	11860749	11861125
chr1	11863171	11863982
chr1	11864464	11866763
chr1	11881613	11881999
chr1	11883865	11884083
chr1	11894015	11894272
chr1	11898459	11899041
chr1	11901263	11901594
chr1	11902101	11903119
chr1	11908114	11908461
chr1	11911350	11911559
chr1	11914984	11915237
chr1	11918649	11919641
chr1	11925561	11925915
chr1	11933600	11933813
chr1	11935120	11935384
chr1	11936286	11936677
chr1	11941134	11941603
chr1	11941879	11942384
chr1	11942788	11943517
chr1	11953279	11953547
chr1	11953841	11954314
chr1	11958973	11959578
chr1	11967478	11970200
chr1	11974891	11975354
chr1	11986324	11986849
chr1	11987899	11988615
chr1	11989900	11990199
chr1	11994074	11995537
chr1	11998810	11999638
chr1	12000596	12001039
chr1	12006684	12007022
chr1	12009170	12009508
chr1	12012001	12012250
chr1	12015284	12015591
chr1	12027135	12027605
chr1	12039573	12041030
chr1	12043455	12044014
chr1	12050455	12051012
chr1	12056294	12056558
chr1	12057429	12057834
chr1	12061591	12062275
chr1	12064805	12065959
chr1	12073329	12073814
chr1	12074134	12074594
chr1	12075068	12075356
chr1	12079043	12080841
chr1	12090917	12091632
chr1	12094482	12094852
chr1	12098479	12099464
chr1	12099926	12100200
chr1	12100442	12101073
chr1	12106870	12108022
chr1	12111916	12112588
chr1	12116418	12116868
chr1	12117478	12118601
chr1	12119353	12120222
chr1	12123041	12124186
chr1	12124395	12124996
chr1	12125941	12126299
chr1	12127903	12128898
chr1	12129635	12130181
chr1	12135340	12136094
chr1	12136603	12136900
chr1	12138621	12139995
chr1	12141805	12142132
chr1	12145770	12146202
chr1	12147844	12148246
chr1	12156043	12156390
chr1	12156719	12156945
chr1	12166859	12167229
chr1	12178635	12178971
chr1	12184841	12185157
chr1	12192151	12192444
chr1	12192861	12193407
chr1	12195718	12195952
chr1	12203609	12204232
chr1	12208276	12208532
chr1	12209319	12210115
chr1	12212095	12212625
chr1	12213365	12213822
chr1	12217354	12217739
chr1	12219906	12220194
chr1	12221757	12222493
chr1	12226837	12229101
chr1	12233849	12234098
chr1	12234692	12235610
chr1	12239072	12239571
chr1	12244102	12244707
chr1	12248349	12248588
chr1	12248967	12249570
chr1	12251315	12251517
chr1	12255565	12255774
chr1	12256702	12256984
chr1	12259076	12259830
chr1	12261815	12262287
chr1	12263121	12263441
chr1	12263756	12264496
chr1	12268919	12269537
chr1	12270602	12270926
chr1	12275567	12275916
chr1	12278532	12278901
chr1	12282664	12282875
chr1	12289766	12290312
chr1	12304171	12304466
chr1	12332119	12332412
chr1	12335464	12335740
chr1	12336313	12336636
chr1	12339758	12339979
chr1	12353539	12353745
chr1	12356696	12357077
chr1	12374339	12374742
chr1	12399413	12399712
chr1	12403974	12404907
chr1	12406873	12407156
chr1	12416089	12416361
chr1	12430449	12430778
chr1	12436158	12436729
chr1	12440428	12440933
chr1	12441224	12441866
chr1	12445116	12445334
chr1	12446234	12446505
chr1	12447678	12448034
chr1	12460947	12461191
chr1	12462175	12462664
chr1	12462986	12463253
chr1	12465654	12466294
chr1	12467433	12467766
chr1	12468470	12469001
chr1	12493325	12494955
chr1	12495628	12496462
chr1	12497057	12497407
chr1	12497720	12498037
chr1	12498541	12498892
chr1	12501465	12501843
chr1	12508681	12510050
chr1	12513506	12514320
chr1	12514646	12514952
chr1	12515203	12515409
chr1	12516974	12517231
chr1	12520927	12521238
chr1	12524047	12524319
chr1	12524652	12524987
chr1	12532771	12533575
chr1	12533854	12534306
chr1	12537977	12538777
chr1	12540697	12541292
chr1	12545522	12545921
chr1	12546385	12547052
chr1	12550543	12550963
chr1	12555775	12556074
chr1	12556485	12556814
chr1	12561684	12561960
chr1	12570290	12570930
chr1	12581300	12581648
chr1	12584999	12586169
chr1	12588319	12588927
chr1	12589266	12589777
chr1	12596100	12596630
chr1	12599605	12600932
chr1	12601625	12601965
chr1	12603696	12604313
chr1	12609127	12610262
chr1	12612178	12612413
chr1	12614035	12614322
chr1	12622876	12623153
chr1	12625961	12626363
chr1	12626853	12627665
chr1	12632560	12632771
chr1	12633833	12634182
chr1	12640219	12640467
chr1	12641246	12641551
chr1	12647103	12647319
chr1	12648275	12648590
chr1	12653598	12653858
chr1	12655106	12655388
chr1	12655635	12656827
chr1	12661260	12661528
chr1	12661912	12662475
chr1	12664256	12664753
chr1	12668309	12668874
chr1	12675702	12677331
chr1	12677682	12679347
chr1	12679736	12680167
chr1	12688623	12688850
chr1	12689511	12689880
chr1	12690976	12691515
chr1	12696599	12697171
chr1	12700060	12700497
chr1	12703176	12703405
chr1	12709945	12710176
chr1	12714033	12714287
chr1	12714640	12714962
chr1	12717410	12717938
chr1	12718910	12719348
chr1	12726372	12726663
chr1	12753026	12753522
chr1	12805141	12805594
chr1	12808692	12808983
chr1	12820310	12820640
chr1	12824266	12824474
chr1	12839196	12839416
chr1	12841696	12841956
chr1	12843934	12844238
chr1	12870757	12871320
chr1	13038525	13038801
chr1	13795787	13796178
chr1	13820587	13820826
chr1	13827307	13827516
chr1	13840443	13840656
chr1	13843715	13843999
chr1	13866712	13866929
chr1	13870460	13870730
chr1	13882797	13883061
chr1	13897412	13897727
chr1	13910108	13911366
chr1	13913735	13914113
chr1	13920083	13920308
chr1	13926183	13926723
chr1	13931471	13931906
chr1	13946358	13946793
chr1	13953714	13953956
chr1	13969201	13969785
chr1	13977853	13978112
chr1	13990530	13991223
chr1	13992120	13992456
chr1	13994302	13994571
chr1	14013923	14014172
chr1	14016293	14016514
chr1	14026452	14028142
chr1	14029256	14029644
chr1	14050366	14050656
chr1	14052332	14052678
chr1	14057179	14057953
chr1	14059529	14059740
chr1	14075319	14076482
chr1	14078137	14078778
chr1	14080247	14080840
chr1	14085588	14086261
chr1	14086893	14087095
chr1	14087448	14087695
chr1	14091047	14091767
chr1	14095338	14095617
chr1	14108214	14108606
chr1	14119540	14120120
chr1	14120333	14120791
chr1	14127713	14128375
chr1	14133722	14134022
chr1	14135155	14135502
chr1	14136009	14136549
chr1	14137716	14138009
chr1	14140113	14140457
chr1	14151600	14151849
chr1	14153160	14153381
chr1	14155307	14155692
chr1	14156001	14156211
chr1	14169068	14169524
chr1	14195741	14195946
chr1	14218731	14218931
chr1	14234655	14235081
chr1	14256699	14257009
chr1	14260045	14260260
chr1	14269382	14269695
chr1	14275333	14275695
chr1	14277140	14277441
chr1	14286840	14287172
chr1	14292185	14292587
chr1	14294882	14295126
chr1	14297198	14297602
chr1	14308948	14309231
chr1	14318992	14319263
chr1	14363991	14364223
chr1	14366623	14366863
chr1	14376474	14376775
chr1	14421466	14421822
chr1	14437701	14437920
chr1	14440324	14440681
chr1	14447447	14447684
chr1	14451254	14451462
chr1	14455489	14455817
chr1	14462947	14463163
chr1	14464678	14465273
chr1	14467616	14467862
chr1	14475927	14476192
chr1	14482996	14483228
chr1	14517067	14517276
chr1	14543844	14544090
chr1	14580752	14580985
chr1	14617642	14617988
chr1	14647035	14647235
chr1	14660864	14661212
[truncated: 303,666 more rows]
